# Supplementary material for: Arrested-motility states in populations of shape-anisotropic active Janus particles
Source: Sci Adv. 2022 Jul 1;8(26):eabo3604. doi: 10.1126/sciadv.abo3604 (PMC10883369; doi:10.1126/sciadv.abo3604)
Supplement: Supplementary file 2 — Movies S1 to S6 [file sciadv.abo3604_movies_s1_to_s6.zip]

Archive with 6 entries (6 files):
- sciadv.abo3604_movie_s2.avi
- sciadv.abo3604_movie_s3.avi
- sciadv.abo3604_movie_s4.avi
- sciadv.abo3604_movie_s5.avi
- sciadv.abo3604_movie_s1.mp4
- sciadv.abo3604_movie_s6.mp4
